# Supplementary material for: How to Formulate for Structure and Texture via Medium of Additive Manufacturing-A Review
Source: Foods. 2020 Apr 15;9(4):497. doi: 10.3390/foods9040497 (PMC7231001; doi:10.3390/foods9040497)
Supplement: Supplementary file 1 [file foods-09-00497-s001.zip]

Archive with 1 entries (1 files):
- foods-760622-supplementary.docx
